# Supplementary material for: Increased Sensitivity to Chemotherapy Induced by CpG-ODN Treatment Is Mediated by microRNA Modulation
Source: PLoS One. 2013 Mar 6;8(3):e58849. doi: 10.1371/journal.pone.0058849 (PMC3590172; doi:10.1371/journal.pone.0058849)
Supplement: Table S1 — MAGIA output representing 699 interactions between miRNA and mRNA of CpG-ODN-treated tumors with q value<0.1. (XLSX) [file pone.0058849.s002.xlsx]

## Sheet: Supplementary TableX
Entrez ID	Gene Symbol	miR	Pearson correl	q value
2817	GPC1	hsa-mir-96	-0.989906	0.007708444
26052	DNM3	hsa-mir-455-5p	-0.985952	0.013812435
92370	ACPL2	hsa-mir-18b	-0.983891	0.013814912
7756	ZNF207	hsa-mir-18a	-0.982795	0.013814912
23328	SASH1	hsa-mir-101	-0.982131	0.013814912
80012	PHC3	hsa-mir-18a	-0.978814	0.013814912
55500	ETNK1	hsa-mir-18a	-0.978722	0.013814912
130507	UBR3	hsa-mir-101	-0.976136	0.013814912
221710	LOC221710	hsa-mir-18a	-0.975897	0.013814912
80012	PHC3	hsa-mir-18b	-0.97517	0.013814912
22858	ICK	hsa-mir-101	-0.97509	0.013814912
57532	NUFIP2	hsa-mir-101	-0.973032	0.013814912
57799	RAB40C	hsa-mir-142-3p	-0.972472	0.013814912
2589	GALNT1	hsa-mir-424	-0.971285	0.013814912
3836	KPNA1	hsa-mir-455-5p	-0.971141	0.013814912
130507	UBR3	hsa-mir-18a	-0.970838	0.013814912
56929	FEM1C	hsa-mir-101	-0.970532	0.013814912
4152	MBD1	hsa-mir-424	-0.969407	0.013814912
85360	SYDE1	hsa-mir-424	-0.968774	0.013814912
5564	PRKAB1	hsa-mir-542-3p	-0.968746	0.013814912
130074	FAM168B	hsa-mir-18b	-0.968032	0.013814912
7756	ZNF207	hsa-mir-18b	-0.967239	0.014004637
6047	RNF4	hsa-mir-18b	-0.96692	0.014034119
5930	RBBP6	hsa-mir-424	-0.966582	0.014039896
22841	RAB11FIP2	hsa-mir-18a	-0.965899	0.014039896
11238	CA5B	hsa-mir-424	-0.964038	0.01506704
3836	KPNA1	hsa-mir-424	-0.963873	0.01506704
57558	USP35	hsa-mir-135a	-0.962476	0.015516339
1490	CTGF	hsa-mir-18a	-0.960643	0.016252101
64115	C10orf54	hsa-mir-140-5p	-0.959516	0.016853121
132660	LIN54	hsa-mir-18a	-0.958229	0.016853121
23677	SH3BP4	hsa-mir-18a	-0.956689	0.016957294
84886	C1orf198	hsa-mir-96	-0.956532	0.016957294
80829	ZFP91	hsa-mir-142-3p	-0.956252	0.016957294
85360	SYDE1	hsa-mir-136	-0.9556	0.016957294
6640	SNTA1	hsa-mir-135a	-0.955431	0.016957294
23062	GGA2	hsa-mir-96	-0.955235	0.016957294
9889	ZBED4	hsa-mir-101	-0.954895	0.016957294
7916	BAT2	hsa-mir-374b	-0.954029	0.017136996
29028	ATAD2	hsa-mir-374b	-0.953756	0.017136996
168850	ZNF800	hsa-mir-140-5p	-0.953466	0.017136996
26052	DNM3	hsa-mir-140-5p	-0.952776	0.017136996
22841	RAB11FIP2	hsa-mir-18b	-0.952445	0.017136996
8898	MTMR2	hsa-mir-101	-0.952239	0.017136996
84952	CGNL1	hsa-mir-424	-0.949797	0.018038628
54849	DEF8	hsa-mir-424	-0.948447	0.018191837
1859	DYRK1A	hsa-mir-101	-0.948441	0.018191837
6811	STX5	hsa-mir-96	-0.948172	0.018191837
8427	ZNF282	hsa-mir-140-5p	-0.947706	0.018191837
4205	MEF2A	hsa-mir-101	-0.947492	0.018191837
23677	SH3BP4	hsa-mir-18b	-0.946885	0.018392184
3696	ITGB8	hsa-mir-302b	-0.946047	0.018392184
55030	FBXO34	hsa-mir-18b	-0.945983	0.018392184
91748	C14orf43	hsa-mir-18a	-0.945027	0.018431375
6047	RNF4	hsa-mir-18a	-0.943199	0.019936147
84516	DCTN5	hsa-mir-424	-0.942464	0.02045954
51232	CRIM1	hsa-mir-18a	-0.942126	0.02045954
22853	LMTK2	hsa-mir-140-5p	-0.942029	0.02045954
23140	ZZEF1	hsa-mir-99a	-0.941882	0.02045954
6734	SRPR	hsa-mir-424	-0.941706	0.02045954
5129	CDK18	hsa-mir-96	-0.941681	0.02045954
403	ARL3	hsa-mir-424	-0.941556	0.02045954
23075	SWAP70	hsa-mir-101	-0.940728	0.020883502
257397	MAP3K7IP3	hsa-mir-340	-0.9402	0.021140752
7405	UVRAG	hsa-mir-340	-0.940105	0.021140752
1490	CTGF	hsa-mir-18b	-0.939564	0.021375501
57532	NUFIP2	hsa-mir-18a	-0.939098	0.021720426
6533	SLC6A6	hsa-mir-18a	-0.938473	0.022106627
7697	ZNF138	hsa-mir-142-3p	-0.937996	0.022106627
5927	KDM5A	hsa-mir-101	-0.937809	0.022106627
85464	SSH2	hsa-mir-340	-0.937626	0.022106627
9922	IQSEC1	hsa-mir-18a	-0.93737	0.022106627
130074	FAM168B	hsa-mir-142-3p	-0.936798	0.022300169
51646	YPEL5	hsa-mir-542-3p	-0.936593	0.022377284
51012	SLMO2	hsa-mir-140-5p	-0.936275	0.022571777
8828	NRP2	hsa-mir-424	-0.935767	0.022598964
404636	FAM45A	hsa-mir-18a	-0.935759	0.022598964
339122	RAB43	hsa-mir-18b	-0.935601	0.022598964
84516	DCTN5	hsa-mir-542-3p	-0.934871	0.023091162
6533	SLC6A6	hsa-mir-140-5p	-0.934743	0.023091162
23338	PHF15	hsa-mir-542-3p	-0.934372	0.023119232
222166	C7orf41	hsa-mir-96	-0.934011	0.023291571
643853	TMPPE	hsa-mir-18a	-0.933917	0.023291571
401548	SNX30	hsa-mir-101	-0.933464	0.023500795
9921	RNF10	hsa-mir-424	-0.932832	0.023714004
57037	ANKMY2	hsa-mir-18a	-0.932606	0.023714004
5514	PPP1R10	hsa-mir-302b	-0.932064	0.023714004
9960	USP3	hsa-mir-455-5p	-0.931336	0.023714004
51232	CRIM1	hsa-mir-18b	-0.931119	0.023714004
10966	RAB40B	hsa-mir-96	-0.931115	0.023714004
9922	IQSEC1	hsa-mir-18b	-0.930904	0.023714004
1525	CXADR	hsa-mir-18b	-0.930509	0.023919236
132660	LIN54	hsa-mir-18b	-0.930387	0.023919236
64224	HERPUD2	hsa-mir-18b	-0.930005	0.024077044
11320	MGAT4A	hsa-mir-101	-0.929389	0.024311363
10106	CTDSP2	hsa-mir-96	-0.929086	0.024311363
8835	SOCS2	hsa-mir-18a	-0.929078	0.024311363
9759	HDAC4	hsa-mir-302b	-0.928993	0.024311363
3908	LAMA2	hsa-mir-542-3p	-0.928964	0.024311363
87	ACTN1	hsa-mir-374b	-0.928388	0.024400169
1525	CXADR	hsa-mir-18a	-0.92831	0.024400169
401548	SNX30	hsa-mir-96	-0.92819	0.024407453
57695	USP37	hsa-mir-302b	-0.927045	0.024727786
58476	TP53INP2	hsa-mir-142-3p	-0.926939	0.024727786
51218	GLRX5	hsa-mir-140-5p	-0.925766	0.025173524
90441	ZNF622	hsa-mir-424	-0.925513	0.025216943
54708	2012-03-05	hsa-mir-18a	-0.925483	0.025216943
64224	HERPUD2	hsa-mir-18a	-0.925141	0.025257599
27252	KLHL20	hsa-mir-18b	-0.92477	0.025520342
27252	KLHL20	hsa-mir-18a	-0.924336	0.025792039
29103	DNAJC15	hsa-mir-18a	-0.924284	0.025792039
90809	TMEM55B	hsa-mir-424	-0.923899	0.025855339
90809	TMEM55B	hsa-mir-142-3p	-0.923725	0.025855339
91748	C14orf43	hsa-mir-18b	-0.923582	0.025855339
55633	TBC1D22B	hsa-mir-140-5p	-0.922965	0.026013318
23197	FAF2	hsa-mir-96	-0.922473	0.026124276
55802	DCP1A	hsa-mir-424	-0.921805	0.026582676
55500	ETNK1	hsa-mir-101	-0.921145	0.026772251
7763	ZFAND5	hsa-mir-140-5p	-0.92091	0.026772251
22841	RAB11FIP2	hsa-mir-424	-0.920576	0.026772251
80012	PHC3	hsa-mir-96	-0.920292	0.026772251
51727	CMPK1	hsa-mir-424	-0.920259	0.026772251
94239	H2AFV	hsa-mir-18b	-0.920007	0.026772251
7756	ZNF207	hsa-mir-101	-0.919659	0.026772251
83593	RASSF5	hsa-mir-424	-0.919313	0.026772251
6786	STIM1	hsa-mir-424	-0.919239	0.026772251
5522	PPP2R2C	hsa-mir-374b	-0.919098	0.026772251
598	BCL2L1	hsa-mir-140-5p	-0.918602	0.026961149
9969	MED13	hsa-mir-340	-0.918161	0.027201253
55662	HIF1AN	hsa-mir-302b	-0.918015	0.027248788
6432	SFRS7	hsa-mir-374b	-0.917871	0.027294735
1050	CEBPA	hsa-mir-101	-0.917619	0.027351717
6533	SLC6A6	hsa-mir-18b	-0.917407	0.027463693
51110	LACTB2	hsa-mir-18a	-0.917301	0.027472891
3770	KCNJ14	hsa-mir-96	-0.917166	0.027510071
57532	NUFIP2	hsa-mir-18b	-0.91664	0.027755972
167227	DCP2	hsa-mir-302b	-0.916602	0.027755972
7572	ZNF24	hsa-mir-101	-0.915951	0.028023076
11238	CA5B	hsa-mir-340	-0.915853	0.028023076
55030	FBXO34	hsa-mir-18a	-0.915519	0.028092915
9728	SECISBP2L	hsa-mir-455-5p	-0.914816	0.028497781
3609	ILF3	hsa-mir-340	-0.914509	0.028497781
9493	KIF23	hsa-mir-424	-0.914296	0.028497781
55109	AGGF1	hsa-mir-136	-0.914251	0.028497781
57558	USP35	hsa-mir-136	-0.91415	0.028497781
9848	MFAP3L	hsa-mir-455-5p	-0.914046	0.028497781
22906	TRAK1	hsa-mir-424	-0.913987	0.028497781
5927	KDM5A	hsa-mir-96	-0.913508	0.028527922
55802	DCP1A	hsa-mir-136	-0.912806	0.028527922
11143	MYST2	hsa-mir-96	-0.91272	0.028527922
9969	MED13	hsa-mir-140-5p	-0.912629	0.028527922
25901	CCDC28A	hsa-mir-424	-0.912262	0.028527922
7326	UBE2G1	hsa-mir-542-3p	-0.91219	0.028527922
6464	SHC1	hsa-mir-96	-0.911666	0.028797817
9815	GIT2	hsa-mir-18b	-0.911326	0.029038137
9739	SETD1A	hsa-mir-340	-0.910744	0.029375041
9135	RABEP1	hsa-mir-302b	-0.910274	0.029536448
10950	BTG3	hsa-mir-18b	-0.910074	0.029576722
80019	UBTD1	hsa-mir-18a	-0.910055	0.029576722
64115	C10orf54	hsa-mir-424	-0.909767	0.029709847
6500	SKP1	hsa-mir-340	-0.909741	0.029709847
643853	TMPPE	hsa-mir-18b	-0.909069	0.029802969
55500	ETNK1	hsa-mir-424	-0.909028	0.029802969
79443	FYCO1	hsa-mir-302b	-0.909003	0.029802969
7326	UBE2G1	hsa-mir-18b	-0.908958	0.029802969
7126	TNFAIP1	hsa-mir-424	-0.908942	0.029802969
116988	AGAP3	hsa-mir-424	-0.908648	0.02991884
57532	NUFIP2	hsa-mir-140-5p	-0.907831	0.030539214
81573	ANKRD13C	hsa-mir-18a	-0.907653	0.030627098
79745	CLIP4	hsa-mir-374b	-0.906541	0.031061565
9719	ADAMTSL2	hsa-mir-340	-0.90634	0.031061565
56270	WDR45L	hsa-mir-455-5p	-0.906193	0.03112035
5887	RAD23B	hsa-mir-96	-0.905312	0.031647099
10950	BTG3	hsa-mir-18a	-0.90531	0.031647099
10328	COX4NB	hsa-mir-340	-0.904117	0.032423238
6418	SET	hsa-mir-411	-0.903954	0.032463477
7326	UBE2G1	hsa-mir-18a	-0.903879	0.032463477
8611	PPAP2A	hsa-mir-424	-0.903705	0.032551157
55352	C17orf79	hsa-mir-340	-0.903115	0.032759848
121536	AEBP2	hsa-mir-18a	-0.903016	0.032759848
9975	NR1D2	hsa-mir-142-3p	-0.902671	0.032943813
201475	RAB12	hsa-mir-18a	-0.902205	0.033278692
23761	PISD	hsa-mir-424	-0.902051	0.03334771
7049	TGFBR3	hsa-mir-424	-0.901602	0.033643134
4209	MEF2D	hsa-mir-18a	-0.901585	0.033643134
10048	RANBP9	hsa-mir-101	-0.900902	0.033903135
9019	MPZL1	hsa-mir-136	-0.900327	0.034310634
121536	AEBP2	hsa-mir-101	-0.899742	0.03443058
57592	ZNF687	hsa-mir-424	-0.8994	0.034526965
142	PARP1	hsa-mir-556-3p	-0.899273	0.034526965
60685	ZFAND3	hsa-mir-101	-0.898691	0.034699737
10640	EXOC5	hsa-mir-101	-0.898568	0.034699737
257397	MAP3K7IP3	hsa-mir-424	-0.898567	0.034699737
80012	PHC3	hsa-mir-424	-0.898403	0.034734484
57161	PELI2	hsa-mir-542-3p	-0.89827	0.034784922
6533	SLC6A6	hsa-mir-542-3p	-0.897689	0.035018671
56900	TMEM167B	hsa-mir-142-3p	-0.897567	0.035018671
5930	RBBP6	hsa-mir-340	-0.89755	0.035018671
6533	SLC6A6	hsa-mir-96	-0.897543	0.035018671
140459	ASB6	hsa-mir-96	-0.896725	0.035393342
5295	PIK3R1	hsa-mir-96	-0.896679	0.035393342
7855	FZD5	hsa-mir-99a	-0.896478	0.035512686
10966	RAB40B	hsa-mir-424	-0.896326	0.035583509
55227	LRRC1	hsa-mir-142-3p	-0.896061	0.035767812
152006	RNF38	hsa-mir-101	-0.895738	0.035874272
5565	PRKAB2	hsa-mir-424	-0.895728	0.035874272
25827	FBXL2	hsa-mir-18b	-0.895358	0.036067194
23062	GGA2	hsa-mir-424	-0.895054	0.036186039
23197	FAF2	hsa-mir-340	-0.895046	0.036186039
51573	GDE1	hsa-mir-101	-0.894913	0.036186039
2885	GRB2	hsa-mir-96	-0.894507	0.036186039
7812	CSDE1	hsa-mir-424	-0.894271	0.036186039
5927	KDM5A	hsa-mir-142-3p	-0.894157	0.036186039
5412	UBL3	hsa-mir-424	-0.894038	0.036186039
130507	UBR3	hsa-mir-424	-0.893104	0.036599869
196394	AMN1	hsa-mir-340	-0.89299	0.036599869
387893	SETD8	hsa-mir-340	-0.892804	0.036707544
10009	ZBTB33	hsa-mir-302b	-0.892394	0.036803092
155061	ZNF746	hsa-mir-101	-0.8923	0.03681895
7335	UBE2V1	hsa-mir-140-5p	-0.892146	0.036894649
2036	EPB41L1	hsa-mir-542-3p	-0.891549	0.037139041
51573	GDE1	hsa-mir-99a	-0.891389	0.037139041
25948	KBTBD2	hsa-mir-140-5p	-0.891355	0.037139041
6256	RXRA	hsa-mir-374b	-0.890879	0.037480873
55742	PARVA	hsa-mir-455-5p	-0.890552	0.037553958
29028	ATAD2	hsa-mir-302b	-0.890277	0.037622964
54014	BRWD1	hsa-mir-96	-0.890113	0.037630193
51110	LACTB2	hsa-mir-18b	-0.89009	0.037630193
57171	DOLPP1	hsa-mir-424	-0.889932	0.03771094
81573	ANKRD13C	hsa-mir-18b	-0.889807	0.03775857
8076	MFAP5	hsa-mir-424	-0.889012	0.038402292
2800	GOLGA1	hsa-mir-302b	-0.88879	0.038470364
5129	CDK18	hsa-mir-101	-0.888526	0.038659196
403	ARL3	hsa-mir-136	-0.888002	0.038923667
2036	EPB41L1	hsa-mir-424	-0.887789	0.038923667
51108	METTL9	hsa-mir-140-5p	-0.887785	0.038923667
9150	CTDP1	hsa-mir-96	-0.887357	0.039147264
9653	HS2ST1	hsa-mir-542-3p	-0.887353	0.039147264
7332	UBE2L3	hsa-mir-96	-0.886587	0.039691311
29	ABR	hsa-mir-374b	-0.886431	0.039695231
146050	ZSCAN29	hsa-mir-18a	-0.886161	0.039814778
10270	AKAP8	hsa-mir-136	-0.885774	0.040074853
9889	ZBED4	hsa-mir-340	-0.885093	0.040516392
54708	2012-03-05	hsa-mir-18b	-0.884997	0.040522997
85464	SSH2	hsa-mir-96	-0.884934	0.040522997
85464	SSH2	hsa-mir-136	-0.884225	0.04085854
7008	TEF	hsa-mir-140-5p	-0.88405	0.04085854
23483	TGDS	hsa-mir-302b	-0.883992	0.04085854
64779	MTHFSD	hsa-mir-302b	-0.883767	0.040866449
84706	GPT2	hsa-mir-374b	-0.883266	0.041107848
149076	ZNF362	hsa-mir-424	-0.882925	0.041185521
3836	KPNA1	hsa-mir-101	-0.882899	0.041185521
29964	PRICKLE4	hsa-mir-424	-0.88275	0.041185521
57700	FAM160B1	hsa-mir-424	-0.882644	0.041185521
257397	MAP3K7IP3	hsa-mir-96	-0.882575	0.041185521
57695	USP37	hsa-mir-190b	-0.882557	0.041185521
84333	PCGF5	hsa-mir-96	-0.882464	0.041203885
4628	MYH10	hsa-mir-190b	-0.881981	0.04142575
26065	LSM14A	hsa-mir-96	-0.881764	0.04142575
56929	FEM1C	hsa-mir-96	-0.881542	0.041540282
55966	AJAP1	hsa-mir-101	-0.881358	0.041546466
10867	TSPAN9	hsa-mir-424	-0.88129	0.041546466
9749	PHACTR2	hsa-mir-140-5p	-0.881255	0.041546466
3621	ING1	hsa-mir-542-3p	-0.881241	0.041546466
9815	GIT2	hsa-mir-18a	-0.8807	0.041851855
54813	KLHL28	hsa-mir-302b	-0.880191	0.042216916
10212	DDX39	hsa-mir-424	-0.880144	0.042216916
161742	SPRED1	hsa-mir-542-3p	-0.879936	0.04235442
115123	2012-03-03	hsa-mir-96	-0.879754	0.042366376
51232	CRIM1	hsa-mir-424	-0.879091	0.042733264
8545	CGGBP1	hsa-mir-136	-0.879054	0.042733264
726	CAPN5	hsa-mir-96	-0.878846	0.042797641
94239	H2AFV	hsa-mir-34a*	-0.87815	0.04328804
689	BTF3	hsa-mir-424	-0.87742	0.043968977
6533	SLC6A6	hsa-mir-142-3p	-0.877257	0.044063039
8835	SOCS2	hsa-mir-101	-0.877043	0.044133105
6654	SOS1	hsa-mir-424	-0.876137	0.044676128
25827	FBXL2	hsa-mir-18a	-0.876083	0.044676128
5819	PVRL2	hsa-mir-424	-0.874704	0.045470163
157922	CAMSAP1	hsa-mir-424	-0.87464	0.045470163
160760	PPTC7	hsa-mir-101	-0.8746	0.045470163
1408	CRY2	hsa-mir-340	-0.874185	0.045630515
8091	HMGA2	hsa-mir-142-3p	-0.873894	0.045796048
121536	AEBP2	hsa-mir-18b	-0.873856	0.045796048
7703	PCGF2	hsa-mir-340	-0.87359	0.046000095
23365	ARHGEF12	hsa-mir-302b	-0.873273	0.046258875
9728	SECISBP2L	hsa-mir-96	-0.873072	0.046394857
90060	CCDC120	hsa-mir-142-3p	-0.872879	0.046522501
23197	FAF2	hsa-mir-135a	-0.872673	0.046587901
25843	MOBKL3	hsa-mir-142-3p	-0.872559	0.046609417
6668	SP2	hsa-mir-18b	-0.872262	0.046717416
64760	FAM160B2	hsa-mir-424	-0.871754	0.047103747
79183	TTPAL	hsa-mir-302b	-0.871625	0.047164206
801	CALM1	hsa-mir-302b	-0.871476	0.047245886
54490	UGT2B28	hsa-mir-135a	-0.871288	0.047369476
4209	MEF2D	hsa-mir-18b	-0.871097	0.047420217
130507	UBR3	hsa-mir-340	-0.870379	0.047803276
6309	SC5DL	hsa-mir-96	-0.869616	0.048068084
9848	MFAP3L	hsa-mir-340	-0.868976	0.048461796
4302	MLLT6	hsa-mir-302b	-0.868417	0.04896661
27238	GPKOW	hsa-mir-140-5p	-0.868131	0.049091439
84950	PRPF38A	hsa-mir-424	-0.867864	0.049139971
6549	SLC9A2	hsa-mir-374b	-0.867776	0.049139971
56648	EIF5A2	hsa-mir-424	-0.867729	0.049139971
25853	DCAF12	hsa-mir-302b	-0.86772	0.049139971
6535	SLC6A8	hsa-mir-340	-0.867516	0.049144806
2036	EPB41L1	hsa-mir-18a	-0.867442	0.049144806
54805	CNNM2	hsa-mir-424	-0.867416	0.049144806
79089	TMUB2	hsa-mir-424	-0.867262	0.049233162
80131	LRRC8E	hsa-mir-99a	-0.867164	0.049262968
85358	SHANK3	hsa-mir-340	-0.866648	0.049533331
22863	KIAA0831	hsa-mir-424	-0.866509	0.049533331
254170	FBXO33	hsa-mir-455-5p	-0.866502	0.049533331
81631	MAP1LC3B	hsa-mir-136	-0.866489	0.049533331
23001	WDFY3	hsa-mir-140-5p	-0.866188	0.049781567
56851	C15orf24	hsa-mir-101	-0.865989	0.049831713
4591	TRIM37	hsa-mir-424	-0.865685	0.049831713
23659	PLA2G15	hsa-mir-140-5p	-0.865566	0.049831713
5887	RAD23B	hsa-mir-424	-0.865178	0.049896985
4209	MEF2D	hsa-mir-96	-0.86517	0.049896985
51444	RNF138	hsa-mir-424	-0.865032	0.049970136
7855	FZD5	hsa-mir-136	-0.864842	0.050024703
254170	FBXO33	hsa-mir-424	-0.864537	0.050201759
9774	BCLAF1	hsa-mir-142-3p	-0.863762	0.050777663
4763	NF1	hsa-mir-424	-0.863724	0.050777663
54805	CNNM2	hsa-mir-96	-0.863367	0.050958636
1896	EDA	hsa-mir-424	-0.863244	0.050996163
9442	MED27	hsa-mir-340	-0.862951	0.051040103
10067	SCAMP3	hsa-mir-96	-0.862307	0.051409802
29068	ZBTB44	hsa-mir-18a	-0.86179	0.051596159
6535	SLC6A8	hsa-mir-135a	-0.861528	0.051764197
9191	DEDD	hsa-mir-424	-0.861363	0.051764197
54471	SMCR7L	hsa-mir-424	-0.861118	0.051764197
4763	NF1	hsa-mir-135a	-0.860814	0.051764197
1519	CTSO	hsa-mir-18a	-0.860808	0.051764197
56990	CDC42SE2	hsa-mir-424	-0.860802	0.051764197
55227	LRRC1	hsa-mir-424	-0.860705	0.051764197
5214	PFKP	hsa-mir-302b	-0.860374	0.051943099
5887	RAD23B	hsa-mir-136	-0.860009	0.052199321
7879	RAB7A	hsa-mir-190b	-0.85977	0.052220745
4233	MET	hsa-mir-374b	-0.859708	0.052220745
84333	PCGF5	hsa-mir-18a	-0.859508	0.052337818
163259	DENND2C	hsa-mir-96	-0.859397	0.052337818
9749	PHACTR2	hsa-mir-424	-0.859397	0.052337818
55966	AJAP1	hsa-mir-96	-0.859051	0.052441987
8445	DYRK2	hsa-mir-424	-0.858979	0.052441987
3845	KRAS	hsa-mir-96	-0.858958	0.052441987
84925	DIRC2	hsa-mir-142-3p	-0.858823	0.052441987
9846	GAB2	hsa-mir-96	-0.858434	0.052464096
9371	KIF3B	hsa-mir-424	-0.858405	0.052464096
7091	TLE4	hsa-mir-302b	-0.858118	0.052651226
55432	YOD1	hsa-mir-140-5p	-0.857929	0.052651226
6668	SP2	hsa-mir-18a	-0.857881	0.052651226
25970	SH2B1	hsa-mir-136	-0.857859	0.052651226
22863	KIAA0831	hsa-mir-18a	-0.857783	0.052651226
25966	C2CD2	hsa-mir-302b	-0.857742	0.052651226
26039	SS18L1	hsa-mir-302b	-0.85763	0.052651226
26034	IPCEF1	hsa-mir-135a	-0.857561	0.052653387
4296	MAP3K11	hsa-mir-142-3p	-0.857138	0.052821882
92255	LMBRD2	hsa-mir-135a	-0.856984	0.05289162
5295	PIK3R1	hsa-mir-424	-0.856941	0.05289162
25978	CHMP2B	hsa-mir-96	-0.856613	0.053099847
5316	PKNOX1	hsa-mir-340	-0.856331	0.053330774
56666	PANX2	hsa-mir-101	-0.856209	0.053390899
7525	YES1	hsa-mir-96	-0.856012	0.053489226
57212	KIAA0495	hsa-mir-99a	-0.855641	0.053645467
222166	C7orf41	hsa-mir-135a	-0.855402	0.053781591
94241	TP53INP1	hsa-mir-96	-0.855383	0.053781591
161742	SPRED1	hsa-mir-140-5p	-0.855175	0.05393402
51271	UBAP1	hsa-mir-424	-0.854874	0.054115098
7855	FZD5	hsa-mir-455-5p	-0.854538	0.054335114
650	BMP2	hsa-mir-374b	-0.854337	0.054481645
56648	EIF5A2	hsa-mir-101	-0.8542	0.054558157
91860	CALML4	hsa-mir-455-5p	-0.853983	0.054721245
7335	UBE2V1	hsa-mir-424	-0.85377	0.054790752
23530	NNT	hsa-mir-96	-0.853754	0.054790752
130074	FAM168B	hsa-mir-340	-0.853721	0.054790752
81876	RAB1B	hsa-mir-135a	-0.852423	0.055698697
3021	H3F3B	hsa-mir-340	-0.852173	0.055730883
54665	RSBN1	hsa-mir-302b	-0.852131	0.055730883
22884	WDR37	hsa-mir-340	-0.851672	0.056023964
4209	MEF2D	hsa-mir-101	-0.851387	0.056041426
1979	EIF4EBP2	hsa-mir-96	-0.851222	0.056140415
245812	CNPY4	hsa-mir-96	-0.851165	0.056140415
5465	PPARA	hsa-mir-101	-0.851008	0.056169419
157638	FAM84B	hsa-mir-101	-0.850629	0.056328681
6643	SNX2	hsa-mir-140-5p	-0.850184	0.056517969
254170	FBXO33	hsa-mir-96	-0.849935	0.056699574
595	CCND1	hsa-mir-302b	-0.849733	0.056803968
23710	GABARAPL1	hsa-mir-142-3p	-0.849709	0.056803968
51439	FAM8A1	hsa-mir-96	-0.849499	0.056960543
22884	WDR37	hsa-mir-136	-0.849346	0.05698729
65977	PLEKHA3	hsa-mir-340	-0.849202	0.057000601
7525	YES1	hsa-mir-340	-0.849182	0.057000601
2744	GLS	hsa-mir-302b	-0.84904	0.057001785
4800	NFYA	hsa-mir-302b	-0.84888	0.057001785
5316	PKNOX1	hsa-mir-18b	-0.848872	0.057001785
57532	NUFIP2	hsa-mir-96	-0.848816	0.057001785
57535	KIAA1324	hsa-mir-96	-0.84802	0.057518145
102	ADAM10	hsa-mir-140-5p	-0.847878	0.05760278
29068	ZBTB44	hsa-mir-340	-0.847583	0.057767159
55030	FBXO34	hsa-mir-136	-0.847498	0.057767159
1955	MEGF9	hsa-mir-101	-0.847272	0.057842835
9891	NUAK1	hsa-mir-424	-0.847033	0.057963916
5272	SERPINB9	hsa-mir-302b	-0.84671	0.058181155
7849	PAX8	hsa-mir-101	-0.846651	0.058181155
51012	SLMO2	hsa-mir-101	-0.846479	0.058181155
57532	NUFIP2	hsa-mir-542-3p	-0.846329	0.058181155
359948	IRF2BP2	hsa-mir-101	-0.846326	0.058181155
127253	TYW3	hsa-mir-340	-0.846303	0.058181155
826	CAPNS1	hsa-mir-96	-0.846097	0.058181155
4314	MMP3	hsa-mir-455-5p	-0.846072	0.058181155
57493	HEG1	hsa-mir-18a	-0.845616	0.058317171
219988	PATL1	hsa-mir-136	-0.845479	0.058317171
11021	RAB35	hsa-mir-99a	-0.844864	0.058706565
1003	CDH5	hsa-mir-101	-0.844823	0.058706565
23338	PHF15	hsa-mir-96	-0.84468	0.058730289
26276	VPS33B	hsa-mir-424	-0.844675	0.058730289
9762	ProSAPiP1	hsa-mir-136	-0.844346	0.058952005
7335	UBE2V1	hsa-mir-455-5p	-0.844211	0.058952005
29068	ZBTB44	hsa-mir-18b	-0.844191	0.058952005
388650	FAM69A	hsa-mir-340	-0.844156	0.058952005
30850	CDR2L	hsa-mir-135a	-0.84378	0.059161682
22990	PCNX	hsa-mir-374b	-0.843774	0.059161682
8027	STAM	hsa-mir-142-3p	-0.843383	0.059382674
146050	ZSCAN29	hsa-mir-18b	-0.84298	0.059669334
5756	TWF1	hsa-mir-142-3p	-0.842899	0.059669334
1635	DCTD	hsa-mir-424	-0.842869	0.059669334
91748	C14orf43	hsa-mir-424	-0.842756	0.059671125
257160	RNF214	hsa-mir-374b	-0.842742	0.059671125
9653	HS2ST1	hsa-mir-140-5p	-0.841922	0.060361513
11070	TMEM115	hsa-mir-96	-0.841563	0.060618346
9441	MED26	hsa-mir-424	-0.841362	0.060701685
55973	BCAP29	hsa-mir-18a	-0.841146	0.060731416
5316	PKNOX1	hsa-mir-18a	-0.840792	0.061052528
79745	CLIP4	hsa-mir-302b	-0.840274	0.061485304
3895	KTN1	hsa-mir-96	-0.840093	0.061546591
4793	NFKBIB	hsa-mir-136	-0.839918	0.061671061
25	ABL1	hsa-mir-340	-0.839434	0.062068583
10628	TXNIP	hsa-mir-424	-0.839257	0.062147218
3845	KRAS	hsa-mir-424	-0.838985	0.062147218
376940	ZC3H6	hsa-mir-302b	-0.838862	0.062147218
9528	TMEM59	hsa-mir-142-3p	-0.838576	0.062226992
84878	ZBTB45	hsa-mir-140-5p	-0.838435	0.062226992
285704	RGMB	hsa-mir-140-5p	-0.838409	0.062226992
11070	TMEM115	hsa-mir-140-5p	-0.837967	0.062378964
2036	EPB41L1	hsa-mir-18b	-0.837778	0.062451399
1456	CSNK1G3	hsa-mir-424	-0.837583	0.062528943
11070	TMEM115	hsa-mir-142-3p	-0.836614	0.063191431
4836	NMT1	hsa-mir-374b	-0.836529	0.063216658
29068	ZBTB44	hsa-mir-424	-0.836461	0.063223199
4651	MYO10	hsa-mir-374b	-0.835663	0.063822768
8091	HMGA2	hsa-mir-424	-0.835659	0.063822768
221468	TMEM217	hsa-mir-18b	-0.835499	0.063857501
51090	PLLP	hsa-mir-18b	-0.835036	0.064179214
55954	ZMAT5	hsa-mir-340	-0.834867	0.064231452
4591	TRIM37	hsa-mir-18b	-0.834782	0.064231452
54014	BRWD1	hsa-mir-340	-0.834641	0.064231452
9783	RIMS3	hsa-mir-424	-0.834503	0.064231452
57103	C12orf5	hsa-mir-101	-0.834276	0.064231452
23172	FAM175B	hsa-mir-411	-0.834218	0.064231452
8660	IRS2	hsa-mir-142-3p	-0.834137	0.064231452
27183	VPS4A	hsa-mir-424	-0.833938	0.064316004
252839	TMEM9	hsa-mir-136	-0.833717	0.064403645
10491	CRTAP	hsa-mir-18a	-0.83338	0.064587203
23527	ACAP2	hsa-mir-18a	-0.833328	0.064587203
5795	PTPRJ	hsa-mir-101	-0.833259	0.06459551
54602	NDFIP2	hsa-mir-18b	-0.833115	0.064688033
56061	UBFD1	hsa-mir-302b	-0.832998	0.064749995
9444	QKI	hsa-mir-101	-0.832632	0.064911576
80205	CHD9	hsa-mir-374b	-0.8326	0.064911576
23612	PHLDA3	hsa-mir-424	-0.832487	0.064911576
51100	SH3GLB1	hsa-mir-142-3p	-0.832289	0.064983399
221468	TMEM217	hsa-mir-18a	-0.832144	0.064983399
154810	AMOTL1	hsa-mir-424	-0.831899	0.065067165
84333	PCGF5	hsa-mir-424	-0.831861	0.065067165
54708	2012-03-05	hsa-mir-424	-0.831499	0.06511379
79137	FAM134A	hsa-mir-424	-0.831419	0.06511379
5997	RGS2	hsa-mir-96	-0.831306	0.06511379
11143	MYST2	hsa-mir-142-3p	-0.831253	0.06511379
10106	CTDSP2	hsa-mir-135a	-0.831167	0.06511379
5243	ABCB1	hsa-mir-136	-0.831114	0.06511379
221092	HNRNPUL2	hsa-mir-302b	-0.830783	0.065326129
10379	IRF9	hsa-mir-302b	-0.829984	0.065939498
55500	ETNK1	hsa-mir-340	-0.829965	0.065939498
3839	KPNA3	hsa-mir-455-5p	-0.829902	0.065939498
92597	MOBKL1A	hsa-mir-135a	-0.829814	0.065939498
26512	INTS6	hsa-mir-302b	-0.829421	0.066161116
55225	RAVER2	hsa-mir-99a	-0.82937	0.066161116
56270	WDR45L	hsa-mir-135a	-0.829189	0.06629501
79837	PIP4K2C	hsa-mir-340	-0.828749	0.066636868
5795	PTPRJ	hsa-mir-455-5p	-0.828589	0.066636868
9146	HGS	hsa-mir-142-3p	-0.828573	0.066636868
7763	ZFAND5	hsa-mir-96	-0.82855	0.066636868
56648	EIF5A2	hsa-mir-340	-0.82836	0.066684885
6196	RPS6KA2	hsa-mir-302b	-0.82782	0.06708602
55603	FAM46A	hsa-mir-140-5p	-0.82768	0.067093664
26052	DNM3	hsa-mir-135a	-0.82752	0.067093664
23112	TNRC6B	hsa-mir-190b	-0.827512	0.067093664
11143	MYST2	hsa-mir-101	-0.827455	0.067093664
8030	CCDC6	hsa-mir-142-3p	-0.827228	0.067280324
55225	RAVER2	hsa-mir-96	-0.826955	0.067400413
5576	PRKAR2A	hsa-mir-424	-0.826949	0.067400413
55432	YOD1	hsa-mir-542-3p	-0.826942	0.067400413
55633	TBC1D22B	hsa-mir-96	-0.82679	0.06744249
22903	BTBD3	hsa-mir-101	-0.826713	0.067456351
58487	CREBZF	hsa-mir-136	-0.82655	0.067505887
9639	ARHGEF10	hsa-mir-302b	-0.826229	0.067649769
23168	RTF1	hsa-mir-424	-0.826218	0.067649769
196528	ARID2	hsa-mir-374b	-0.825625	0.068066154
3977	LIFR	hsa-mir-340	-0.825442	0.068145548
22863	KIAA0831	hsa-mir-140-5p	-0.825359	0.068170387
1024	CDK8	hsa-mir-101	-0.825122	0.068207467
23266	LPHN2	hsa-mir-374b	-0.825091	0.068207467
3977	LIFR	hsa-mir-101	-0.824834	0.068296137
1519	CTSO	hsa-mir-18b	-0.824411	0.068633995
163	AP2B1	hsa-mir-96	-0.824208	0.068633995
8669	EIF3J	hsa-mir-96	-0.824199	0.068633995
23269	MGA	hsa-mir-190b	-0.824196	0.068633995
5501	PPP1CC	hsa-mir-140-5p	-0.824178	0.068633995
11320	MGAT4A	hsa-mir-424	-0.824078	0.068680484
22888	UBOX5	hsa-mir-135a	-0.823769	0.068851127
9371	KIF3B	hsa-mir-135a	-0.823748	0.068851127
91748	C14orf43	hsa-mir-96	-0.823492	0.069005394
80790	CMIP	hsa-mir-101	-0.823428	0.069011598
57403	RAB22A	hsa-mir-302b	-0.822873	0.069501361
23185	LARP4B	hsa-mir-374b	-0.822248	0.070138219
203228	C9orf72	hsa-mir-142-3p	-0.82151	0.070704535
64061	TSPYL2	hsa-mir-424	-0.821428	0.070728985
6717	SRI	hsa-mir-542-3p	-0.821354	0.070728985
5316	PKNOX1	hsa-mir-101	-0.821129	0.070782825
51759	C9orf78	hsa-mir-18b	-0.821094	0.070782825
84333	PCGF5	hsa-mir-101	-0.821087	0.070782825
5878	RAB5C	hsa-mir-18b	-0.820681	0.070997739
56910	STARD7	hsa-mir-96	-0.820612	0.070997739
5627	PROS1	hsa-mir-96	-0.820603	0.070997739
57404	CYP20A1	hsa-mir-302b	-0.819022	0.072252904
56906	THAP10	hsa-mir-374b	-0.818987	0.072252904
1605	DAG1	hsa-mir-135a	-0.818968	0.072252904
55379	LRRC59	hsa-mir-542-3p	-0.818504	0.072459926
57456	KIAA1143	hsa-mir-455-5p	-0.818365	0.072529059
9891	NUAK1	hsa-mir-96	-0.818074	0.072602849
57493	HEG1	hsa-mir-18b	-0.817295	0.073426112
831	CAST	hsa-mir-455-5p	-0.816916	0.073726799
10608	MXD4	hsa-mir-424	-0.816644	0.073971896
55432	YOD1	hsa-mir-411	-0.816333	0.074262979
5058	PAK1	hsa-mir-96	-0.816016	0.074514689
51234	TMEM85	hsa-mir-424	-0.815428	0.075035912
7525	YES1	hsa-mir-18a	-0.815268	0.075085732
25843	MOBKL3	hsa-mir-101	-0.814554	0.075702931
2926	GRSF1	hsa-mir-542-3p	-0.814495	0.075702931
10867	TSPAN9	hsa-mir-96	-0.814416	0.075702931
26523	EIF2C1	hsa-mir-302b	-0.814334	0.075702931
2036	EPB41L1	hsa-mir-101	-0.814264	0.075702931
112611	RWDD2A	hsa-mir-340	-0.813622	0.076313348
57493	HEG1	hsa-mir-140-5p	-0.813371	0.076383343
339324	ZNF260	hsa-mir-302b	-0.813217	0.076383343
9275	BCL7B	hsa-mir-136	-0.813209	0.076383343
23300	ATMIN	hsa-mir-374b	-0.81301	0.076417789
163	AP2B1	hsa-mir-142-3p	-0.813003	0.076417789
161742	SPRED1	hsa-mir-424	-0.812854	0.076455576
8545	CGGBP1	hsa-mir-101	-0.81241	0.076767295
11320	MGAT4A	hsa-mir-340	-0.811877	0.077253281
23112	TNRC6B	hsa-mir-374b	-0.811672	0.077358912
7862	BRPF1	hsa-mir-101	-0.811661	0.077358912
5412	UBL3	hsa-mir-340	-0.811608	0.077358912
51326	ARL17A	hsa-mir-18a	-0.811478	0.077358912
11011	TLK2	hsa-mir-101	-0.811469	0.077358912
252839	TMEM9	hsa-mir-135a	-0.811297	0.077358912
23232	TBC1D12	hsa-mir-140-5p	-0.810999	0.077519338
84851	TRIM52	hsa-mir-136	-0.810947	0.077519338
55658	RNF126	hsa-mir-340	-0.810545	0.077715225
114991	ZNF618	hsa-mir-340	-0.810484	0.077715225
9848	MFAP3L	hsa-mir-411	-0.810467	0.077715225
9783	RIMS3	hsa-mir-96	-0.810089	0.0779761
57161	PELI2	hsa-mir-424	-0.809827	0.078171997
5824	PEX19	hsa-mir-424	-0.809805	0.078171997
55252	ASXL2	hsa-mir-302b	-0.809241	0.078491979
2650	GCNT1	hsa-mir-96	-0.809101	0.078587922
23471	TRAM1	hsa-mir-424	-0.809001	0.078637101
10867	TSPAN9	hsa-mir-340	-0.808643	0.078852539
6446	SGK1	hsa-mir-424	-0.808515	0.078934712
60625	DHX35	hsa-mir-340	-0.808339	0.079072525
57700	FAM160B1	hsa-mir-135a	-0.808174	0.079172578
10300	KATNB1	hsa-mir-424	-0.807598	0.079739321
84886	C1orf198	hsa-mir-135a	-0.806912	0.080402683
23291	FBXW11	hsa-mir-101	-0.806862	0.080402683
85440	DOCK7	hsa-mir-302b	-0.806676	0.080553436
7436	VLDLR	hsa-mir-302b	-0.806576	0.080602972
23075	SWAP70	hsa-mir-424	-0.80646	0.080672598
151963	C3orf59	hsa-mir-135a	-0.806294	0.080799992
3654	IRAK1	hsa-mir-142-3p	-0.80597	0.081030334
22863	KIAA0831	hsa-mir-18b	-0.805769	0.081089081
80306	MED28	hsa-mir-340	-0.805679	0.081089081
7048	TGFBR2	hsa-mir-135a	-0.805632	0.081089081
1063	CENPF	hsa-mir-302b	-0.805585	0.081089081
5527	PPP2R5C	hsa-mir-424	-0.804922	0.081669407
10124	ARL4A	hsa-mir-340	-0.804166	0.082166615
28964	GIT1	hsa-mir-96	-0.803793	0.082460585
29035	C16orf72	hsa-mir-302b	-0.803662	0.082478885
79892	C10orf119	hsa-mir-96	-0.802717	0.083221477
23367	LARP1	hsa-mir-374b	-0.802052	0.083777869
9889	ZBED4	hsa-mir-135a	-0.801997	0.083777869
25897	RNF19A	hsa-mir-140-5p	-0.801879	0.083819932
79085	SLC25A23	hsa-mir-18b	-0.801721	0.083900427
55916	NXT2	hsa-mir-18a	-0.801397	0.084219659
51499	TRIAP1	hsa-mir-96	-0.801095	0.08422548
5756	TWF1	hsa-mir-340	-0.800911	0.084282662
1859	DYRK1A	hsa-mir-455-5p	-0.800863	0.084282662
57708	MIER1	hsa-mir-374b	-0.800823	0.084282662
8898	MTMR2	hsa-mir-135a	-0.80053	0.084565604
146395	GSG1L	hsa-mir-140-5p	-0.80046	0.084580043
161742	SPRED1	hsa-mir-101	-0.800241	0.084773831
5878	RAB5C	hsa-mir-18a	-0.800121	0.084849141
6845	VAMP7	hsa-mir-136	-0.799705	0.08505733
3839	KPNA3	hsa-mir-424	-0.799606	0.08505733
2355	FOSL2	hsa-mir-18a	-0.799436	0.085187264
132660	LIN54	hsa-mir-340	-0.798828	0.085539001
8545	CGGBP1	hsa-mir-96	-0.798306	0.085924786
4763	NF1	hsa-mir-96	-0.798233	0.085943288
2120	ETV6	hsa-mir-340	-0.79806	0.08601442
5908	RAP1B	hsa-mir-140-5p	-0.797767	0.086175793
7163	TPD52	hsa-mir-302b	-0.797141	0.086612361
122525	C14orf28	hsa-mir-18b	-0.797104	0.086612361
7326	UBE2G1	hsa-mir-101	-0.796973	0.086617319
23429	RYBP	hsa-mir-570	-0.796838	0.086617319
1612	DAPK1	hsa-mir-340	-0.796813	0.086617319
55802	DCP1A	hsa-mir-135a	-0.796167	0.087190596
11021	RAB35	hsa-mir-96	-0.795648	0.087611889
57532	NUFIP2	hsa-mir-424	-0.795277	0.087922876
55291	SAPS3	hsa-mir-135a	-0.794763	0.088319091
28964	GIT1	hsa-mir-424	-0.794744	0.088319091
55742	PARVA	hsa-mir-136	-0.793666	0.089118547
3839	KPNA3	hsa-mir-96	-0.793496	0.089179825
83606	C22orf13	hsa-mir-140-5p	-0.793471	0.089179825
25878	MXRA5	hsa-mir-18a	-0.793386	0.089179825
25878	MXRA5	hsa-mir-18b	-0.79321	0.089183897
51729	WBP11	hsa-mir-101	-0.793172	0.089183897
9110	MTMR4	hsa-mir-424	-0.793154	0.089183897
29985	SLC39A3	hsa-mir-136	-0.79285	0.089485001
157638	FAM84B	hsa-mir-136	-0.792485	0.089857153
58487	CREBZF	hsa-mir-424	-0.792295	0.089954523
4952	OCRL	hsa-mir-374b	-0.791789	0.090435827
3625	INHBB	hsa-mir-374b	-0.791731	0.090435978
2182	ACSL4	hsa-mir-424	-0.791585	0.090545299
7763	ZFAND5	hsa-mir-455-5p	-0.791196	0.090741646
23140	ZZEF1	hsa-mir-424	-0.791091	0.090801088
7027	TFDP1	hsa-mir-374b	-0.790808	0.090938179
392	ARHGAP1	hsa-mir-136	-0.790322	0.091466441
80323	CCDC68	hsa-mir-101	-0.790218	0.09152416
26504	CNNM4	hsa-mir-542-3p	-0.789969	0.091690147
51307	FAM53C	hsa-mir-96	-0.789453	0.092115151
6733	SRPK2	hsa-mir-101	-0.789209	0.092275876
2589	GALNT1	hsa-mir-101	-0.788939	0.092468103
23014	FBXO21	hsa-mir-424	-0.788293	0.09295587
528	ATP6V1C1	hsa-mir-340	-0.788238	0.09295587
23761	PISD	hsa-mir-135a	-0.78821	0.09295587
23760	PITPNB	hsa-mir-340	-0.788203	0.09295587
9341	VAMP3	hsa-mir-142-3p	-0.787969	0.093067523
283638	KIAA0284	hsa-mir-96	-0.787722	0.093269061
10904	BLCAP	hsa-mir-542-3p	-0.787546	0.093345913
7525	YES1	hsa-mir-136	-0.787326	0.093547698
388753	C1orf31	hsa-mir-374b	-0.787095	0.093600991
23710	GABARAPL1	hsa-mir-424	-0.786939	0.093600991
6845	VAMP7	hsa-mir-424	-0.786881	0.093600991
51029	PPPDE1	hsa-mir-99a	-0.786767	0.093600991
10431	TIMM23	hsa-mir-18b	-0.786562	0.093600991
25987	TSKU	hsa-mir-96	-0.786543	0.093600991
5160	PDHA1	hsa-mir-374b	-0.786267	0.093872691
23051	ZHX3	hsa-mir-424	-0.786145	0.093882791
80304	C2orf44	hsa-mir-302b	-0.785583	0.09443954
157769	FAM91A1	hsa-mir-424	-0.785493	0.094481492
90459	ERI1	hsa-mir-18a	-0.785197	0.094650635
1213	CLTC	hsa-mir-340	-0.785119	0.094650635
51218	GLRX5	hsa-mir-101	-0.785089	0.094650635
8030	CCDC6	hsa-mir-424	-0.785073	0.094650635
998	CDC42	hsa-mir-18b	-0.784941	0.094673458
5467	PPARD	hsa-mir-18b	-0.783978	0.09550887
5283	PIGH	hsa-mir-135a	-0.78393	0.09550887
6781	STC1	hsa-mir-190b	-0.783865	0.095520034
6533	SLC6A6	hsa-mir-340	-0.783474	0.095866549
4644	MYO5A	hsa-mir-136	-0.78319	0.096017822
5818	PVRL1	hsa-mir-140-5p	-0.783183	0.096017822
166929	SGMS2	hsa-mir-96	-0.783096	0.096055315
25843	MOBKL3	hsa-mir-424	-0.782396	0.096790436
2120	ETV6	hsa-mir-18a	-0.782172	0.096928529
10628	TXNIP	hsa-mir-135a	-0.782055	0.09700431
7525	YES1	hsa-mir-140-5p	-0.781881	0.097114281
5830	PEX5	hsa-mir-424	-0.781569	0.097330241
83548	COG3	hsa-mir-96	-0.781039	0.097854304
22841	RAB11FIP2	hsa-mir-340	-0.780947	0.097899406
2017	CTTN	hsa-mir-96	-0.780689	0.09815335
2653	GCSH	hsa-mir-140-5p	-0.780579	0.098220235
117177	RAB3IP	hsa-mir-101	-0.779827	0.098740341
23446	SLC44A1	hsa-mir-302b	-0.779642	0.098816077
9341	VAMP3	hsa-mir-96	-0.779628	0.098816077
5830	PEX5	hsa-mir-96	-0.779597	0.098816077
160760	PPTC7	hsa-mir-140-5p	-0.779381	0.099017383
11320	MGAT4A	hsa-mir-142-3p	-0.778446	0.099823437
